# Supplementary material for: Upcycling Quince Peel into Bioactive Ingredients and Fiber Concentrates through Multicomponent Extraction Processes
Source: Antioxidants (Basel). 2023 Jan 23;12(2):260. doi: 10.3390/antiox12020260 (PMC9952593; doi:10.3390/antiox12020260)
Supplement: Supplementary file 1 [file antioxidants-12-00260-s001.zip]

Archive with 1 entries (1 files):
- antioxidants-2101477-supplementary.pdf
